# Supplementary material for: Dynamic compression inhibits cytokine-mediated type II collagen degradation
Source: Osteoarthr Cartil Open. 2022 Jun 30;4(4):100292. doi: 10.1016/j.ocarto.2022.100292 (PMC9718275; doi:10.1016/j.ocarto.2022.100292)
Supplement: Multimedia component 2 — Pilot study - Histological visualization of proteoglycan content by safranin O/Fast green staining. Bovine full depth cartilage explants were isolated and cultured for 35 days. Culture media was changed with addition of O+T [10/2 ng/mL] treatment 3 times/week. Compression was performed 3 times/week. On day 35 explants were fixated, infiltrated with paraffin, embedded in paraffin, sliced, placed onto cover slides, and stained with hematoxylin, Safranin O and Fast green. For each treatment group a representative explant is shown. Scale bar represents 100 μm. [file mmc2.zip]

Archive with 1 entries (1 files):
- Supp figure3.bmp
